# Supplementary material for: Intratumoral oncolytic herpes virus G47∆ for residual or recurrent glioblastoma: a phase 2 trial
Source: Nat Med. 2022 Jul 21;28(8):1630–9. doi: 10.1038/s41591-022-01897-x (PMC9388376; doi:10.1038/s41591-022-01897-x)
Supplement: Supplementary file 3 — Kaplan–Meier data. [file 41591_2022_1897_MOESM3_ESM.xlsx]

## Sheet: Figure 1a
	Figure 1a
	No	Time (month)	Death=1 Survival=0
	#1	16.2	1
	#2	55.2	1
	#3	31.4	1
	#4	20.9	1
	#5	29.4	1
	#6	6	1
	#7	13.3	1
	#8	21.8	1
	#9	65.3	0
	#10	38.9	1
	#11	61.6	0
	#12	15.6	1
	#13	19.4	1
	#14	7.9	1
	#15	14.5	1
	#16	20.2	1
	#17	47.8	0
	#18	4.2	1
	#19	18.5	1

## Sheet: Figure 1b
	Figure 1b
	No	Time (month)	Death=1 Survival=0
	#1	8.6	1
	#2	19.6	1
	#3	25.4	1
	#4	3.8	1
	#5	4.4	1
	#6	1.4	1
	#7	2.1	1
	#8	9.8	1
	#9	56.5	0
	#10	2.6	1
	#11	52.8	0
	#12	4.6	1
	#13	19.1	1
	#14	2.6	1
	#15	4.7	1
	#16	5.4	1
	#17	4.2	1
	#18	3.6	1
	#19	11	1

## Sheet: Figure 1c
	Figure 1c
	IDH-wt		IDH-mt
	Time (month)	Death=1 Survival=0	Time (month)	Death=1 Survival=0
	16.2	1	6	1
	55.2	1	38.9	1
	31.4	1	61.6	0
	20.9	1	19.4	1
	29.4	1	20.2	1
	13.3	1	18.5	1
	21.8	1
	65.3	0
	15.6	1
	7.9	1
	14.5	1
	47.8	0
	4.2	1
