# Supplementary material for: Intratumoral oncolytic herpes virus G47∆ for residual or recurrent glioblastoma: a phase 2 trial
Source: Nat Med. 2022 Jul 21;28(8):1630–9. doi: 10.1038/s41591-022-01897-x (PMC9388376; doi:10.1038/s41591-022-01897-x)
Supplement: Supplementary file 4 — Kaplan–Meier data. [file 41591_2022_1897_MOESM4_ESM.xlsx]

## Sheet: Extended Data Figure 2a
	Extended Data Figure 2a
	No	Time (month)	Death=1 Survival=0
	#1	28.8	1
	#2	58.3	1
	#3	34.8	1
	#4	29.7	1
	#5	43.7	1
	#6	29.9	1
	#7	16.3	1
	#8	27.2	1
	#9	90.5	0
	#10	48.4	1
	#11	69.1	0
	#12	19.9	1
	#13	23.6	1
	#14	18.1	1
	#15	19	1
	#16	23.3	1
	#17	51.8	0
	#18	8.1	1
	#19	22.2	1

## Sheet: Extended Data Figure 2b
	Extended Data Figure 2b
	IDH-wt		IDH-mt
	Time (month)	Death=1 Survival=0	Time (month)	Death=1 Survival=0
	28.8	1	29.9	1
	58.3	1	48.4	1
	34.8	1	69.1	0
	29.7	1	23.6	1
	43.7	1	23.3	1
	16.3	1	22.2	1
	27.2	1
	90.5	0
	19.9	1
	18.1	1
	19	1
	51.8	0
	8.1	1
