# Supplementary material for: Intratumoral oncolytic herpes virus G47∆ for residual or recurrent glioblastoma: a phase 2 trial
Source: Nat Med. 2022 Jul 21;28(8):1630–9. doi: 10.1038/s41591-022-01897-x (PMC9388376; doi:10.1038/s41591-022-01897-x)
Supplement: Supplementary file 5 — Kaplan–Meier data. [file 41591_2022_1897_MOESM5_ESM.xlsx]

## Sheet: Extended Data Figure 3a
	Extended Data Figure 3a
	MGMT−		MGMT+
	Time (month)	Death=1 Survival=0	Time (month)	Death=1 Survival=0
	55.2	1	16.2	1
	29.4	1	31.4	1
	13.3	1	20.9	1
	65.3	0	6	1
	38.9	1	21.8	1
	61.6	0	7.9	1
	15.6	1	14.5	1
	19.4	1	47.8	0
	20.2	1
	4.2	1
	18.5	1

## Sheet: Extended Data Figure 3b
	Extended Data Figure 3b
	MGMT−		MGMT+
	Time (month)	Death=1 Survival=0	Time (month)	Death=1 Survival=0
	58.3	1	28.8	1
	43.7	1	34.8	1
	16.3	1	29.7	1
	90.5	0	29.9	1
	48.4	1	27.2	1
	69.1	0	18.1	1
	19.9	1	19	1
	23.6	1	51.8	0
	23.3	1
	8.1	1
	22.2	1
