# Supplementary material for: Intratumoral oncolytic herpes virus G47∆ for residual or recurrent glioblastoma: a phase 2 trial
Source: Nat Med. 2022 Jul 21;28(8):1630–9. doi: 10.1038/s41591-022-01897-x (PMC9388376; doi:10.1038/s41591-022-01897-x)
Supplement: Supplementary file 6 — Statistical data (tumor size data over time). [file 41591_2022_1897_MOESM6_ESM.xlsx]

## Sheet: Extended Data Figure 4a
	Extended Data Figure 4a
	No.	Pre	2nd	3rd	4th	5th	6th	1m	2m	3m	6m	9m	12m	15m	18m	21m	24m	corticosteroids
	#1	375.2	412	496.7	618.5	583.9	571.5	496.3	413.2	417								−
	#2	220	198.7	276	256.3	211.5	201.5	193.9	202.6	186.6	174.8	160.6	129.3	83	66.6	62.3	70.8	−
	#3	661.4	555.9	821.4	796.7	805.3	773.6	769	757.2	749.4	635.2	1245.7	1485.3	1922.2	1360.6	1424.3		−
	#4	176.9	205	181.6	381.7	415.9		483.3	454.7									−
	#5	554.2	601.7	875.2	1005.2	1626.5	1832.4	1489.3										−
	#6	696.6	822.3	1850.6				2636.5										−
	#7	440.7	335.9					430.2	695.9									−
	#8	1386.5	1129	1083.5	1151.8	1114	1102.6	1039.4	950.2	993	1021.8	1301						−
	#9	122.4	147.3	192.9	191.7	237.4	374.1	397.3	498.8	427.8	268.9	227.4	181.6	179.3	157.9	138.6	101	−
	#10	141.4	188.7	201.1	185.1			158	137	104.2	20.6	0	0	0	0	0	272.6	−
	#11	416.2	399.8	343.6	307.8	348.5	447	425	408.8	408.4	337.4	330.9	336.6	372.1	266.7	211.1	249.4	−
	#12	519.9	359.1	397.4	387.1	406.3	952.3											+
	#13	873.1	911.5	813	963.8	976	966.2	827.3	865.1	870.8	880	950.4	906.9	782.1				−
	#14	1832.2	1898.1	2757.2	4401.3													+
	#15	652.8	670.7	789	889.2	928.3	833	955.5										+
	#16	2306.7	2294.3	2356.9	2453.9	2242.2	2238.6	2176	1958.1	1575.3	1515.7							−
	#17	291.5	71					34	6.7	31.28								−
	#18	513.52	529.62	595.65	655.72													+
	#19	778.48	691.26	675.64	718.08	656.6	619.65	646.8	519.12	467.82	152.8							−

## Sheet: Extended Data Figure 4b
	Extended Data Figure 4b
	No.	Pre	2nd	3rd	4th	5th	6th	1m	2m	3m	6m	9m	12m	15m	18m	21m	24m	corticosteroids
	#1	1	1.098	1.324	1.645	1.556	1.523	1.323	1.101	1.111								−
	#2	1	0.903	1.255	1.165	0.961	0.916	0.881	0.921	0.848	0.795	0.73	0.588	0.377	0.303	0.283	0.322	−
	#3	1	0.84	1.242	1.205	1.22	1.17	1.163	1.145	1.133	0.96	1.883	2.246	2.906	2.057	2.153		−
	#4	1	1.159	1.027	2.158	2.35		2.732	2.57									−
	#5	1	1.086	1.579	1.814	2.935	3.306	2.687										−
	#6	1	1.18	2.657				3.785										−
	#7	1	0.762					0.976	1.579									−
	#8	1	0.814	0.781	0.831	0.803	0.795	0.75	0.685	0.716	0.737	0.938						−
	#9	1	1.203	1.576	1.566	1.94	3.056	3.246	4.075	3.495	2.197	1.858	1.484	1.465	1.29	1.132	0.825	−
	#10	1	1.335	1.422	1.309			1.117	0.969	0.737	0.146	0	0	0	0	0	1.928	−
	#11	1	0.961	0.826	0.74	0.837	1.074	1.021	0.982	0.9881	0.811	0.795	0.809	0.894	0.641	0.507	0.599	−
	#12	1	0.691	0.764	0.745	0.781	1.832											+
	#13	1	1.044	0.931	1.104	1.118	1.107	0.948	0.991	0.997	1.008	1.089	1.039	0.896				−
	#14	1	1.036	1.505	2.402													+
	#15	1	1.027	1.209	1.362	1.422	1.276	1.464										+
	#16	1	0.995	1.022	1.064	0.972	0.97	0.943	0.849	0.683	0.657							−
	#17	1	0.244					0.117	0.023	0.107								−
	#18	1	1.031	1.16	1.277													+
	#19	1	0.888	0.868	0.922	0.843	0.796	0.831	0.667	0.601	0.196							−
